# Supplementary material for: Recent Trends and In-Hospital Mortality of Transarterial Chemoembolization (TACE) in Germany: A Systematic Analysis of Hospital Discharge Data between 2010 and 2019
Source: Cancers (Basel). 2022 Apr 22;14(9):2088. doi: 10.3390/cancers14092088 (PMC9100764; doi:10.3390/cancers14092088)
Supplement: Supplementary file 1 [file cancers-14-02088-s001.zip]

Archive with 1 entries (1 files):
- cancers-1666957-supplementary.pdf
